# Supplementary material for: High monocytic MDSC signature predicts multi-drug resistance and cancer relapse in non-Hodgkin lymphoma patients treated with R-CHOP
Source: Front Immunol. 2024 Jan 18;14:1303959. doi: 10.3389/fimmu.2023.1303959 (PMC10831358; doi:10.3389/fimmu.2023.1303959)
Supplement: Supplementary file 3 [file Table_2.xlsx]

## Sheet: Sheet1
Supplementary Table 2. NHL Patients details
Sl. No.	Age	Sex	Cancer Details	Treatment Regimen	Status
1	43	F	DLBCL	NIL	Pre-CT
2	68	F	DLBCL	NIL	Pre-CT
3	33	M	DLBCL	NIL	Pre-CT
4	51	M	DLBCL	NIL	Pre-CT
5	50	F	DLBCL	NIL	Pre-CT
6	57	M	DLBCL	NIL	Pre-CT
7	58	M	DLBCL	NIL	Pre-CT
8	32	M	FL	NIL	Pre-CT
9	42	M	DLBCL	NIL	Pre-CT
10	45	M	DLBCL	NIL	Pre-CT
11	72	M	FL	8 cycles of R-CHOP	Post-CT
					Relapse
12	65	M	ALCL	6 cycles of CHOP	Post-CT
					Relapse
13	35	M	FL	8 cycles of R-CHOP	Post-CT
					Autoregression
14	56	M	DLBCL	6 cycles CHOP-2 cycles CVP	Post-CT
					Relapse
15	45	F	ALCL	6 cycles of CHOP	Post-CT
					Relapse
16	38	M	DLBCL	2 cycles CVP-6 cycles CHOP	Post-CT
					Relapse
17	68	M	ALCL	6 cycles of CHOP	Post-CT
					Autoregression
18	48	M	NHL	6 cycles CHOP-2 cycle CVP	Post-CT
					Relapse
19	55	M	DLBCL	8 cycle CHOP- 2 CVP	Post-CT
					Relapse
20	70	M	DLBCL	6 cycle CHOP- 2 CVP	Post-CT
					Relapse
21	72	M	NHL-B Cell (High Grade)	6 cycles CHOP	Post-CT
					Relapse
22	58	F	DLBCL	6 cycles R-CHOP	Post-CT
					Persisting
23	50	M	DLBCL	6 cycles CHOP	Post-CT
					Persisting
24	72	M	NHL-B Cell	6 cycles CHOP	Post-CT
					Relapse
25	46	F	MCL	6 cycles CHOP	Post-CT
					Residual
26	50	M	DLBCL	6 cycles CHOP	Post-CT
					Persisting
27	34	M	NHL-B cell	6 cycles of CDP	Post-CT
					Residual
28	53	M	FL	4 cycles R-CHOP	Post-CT
					Persisting
29	45	M	FL	8 cycles R-CHOP	Post-CT
					Responder
30	55	M	NHL-B cell	8 cycles R-CHOP	Post-CT
					Relapse
31	53	M	NHL	2 cycles CVP-6 Cycles CHOP	Post-CT
					Persisting
32	42	F	DLBCL	7 cycles CHOP	Post-CT
					Persisting
33	45	M	FL	6 cycles BD-1 cycles R-CHOP	Post-CT
					Responder
34	39	F	NHL	6 cycles R-CHOP	Post-CT
					Relapse
35	55	M	DLBCL-DHL	8 cycles R-CHOP-2 cycles CVP	Post-CT
					Relapse
36	40	M	DLBCL	6 cycles R-CHOP	Post-CT
					Relapse
37	55	M	MCL	6 cycles CHOP	Post-CT
					Relapse
38	48	F	DLBCL	6 cycles CHOP-2 cycles CVP	Post-CT
					Responder
39	45	F	DLBCL	6 cycles CHOP-2 cycles CVP	Post-CT
					Relapse
40	65	M	FL	6 cycles BD-1 cycles R-CHOP	Post-CT
					Responder
41	54	M	ALCL	6 cycles of CHOP	Post-CT
					Responder
42	46	F	DLBCL	6 cycles CHOP	Post-CT
					Responder
43	39	F	DLBCL	6 cycles R-CHOP	Post-CT
					Autoregression
44	49	M	FL	8 cycles R-CHOP	Post-CT
					Relapse
45	50	F	DLBCL	6 cycles CHOP-2 cycles CVP	Post-CT
					Responder
46	53	M	DLBCL	6 cycles R-CHOP	Post-CT
					Autoregression
47	56	F	NHL-B cell	8 cycles R-CHOP	Post-CT
					Responder
48	60	M	ALCL	6 cycles of CHOP	Post-CT
					Persisting
49	65	M	FL	8 cycles R-CHOP	Post-CT
					Relapse
50	48	F	DLBCL	7 cycles R-CHOP	Post-CT
					Relapse
51	38	M	ALCL	6 cycles of CHOP	Post-CT
					Persisting
52	40	M	ALCL	6 cycles of CHOP	Post-CT
					Relapse
53	35	F	FL	6 cycles CHOP	Post-CT
					Persisting
54	58	M	DLBCL	6 cycles CHOP-2 cycles CVP	Post-CT
					Autoregression
55	43	M	DLBCL-DHL	6 cycles CHOP	Post-CT
					Responder
56	37	F	DLBCL	6 cycles CHOP	Post-CT
					Persisting
57	58	F	DLBCL	8 cycles CHOP	Post-CT
					Relapse
58	62	M	FL	6 cycles BD-1 cycles R-CHOP	Post-CT
					Persisting
59	45	F	FL	8 cycles CHOP	Post-CT
					Relapse
60	48	M	ALCL	6 cycles of CHOP	Post-CT
					Relapse
61	57	M	MCL	6 cycles CHOP	Post-CT
					Relapse
