# Supplementary material for: High monocytic MDSC signature predicts multi-drug resistance and cancer relapse in non-Hodgkin lymphoma patients treated with R-CHOP
Source: Front Immunol. 2024 Jan 18;14:1303959. doi: 10.3389/fimmu.2023.1303959 (PMC10831358; doi:10.3389/fimmu.2023.1303959)
Supplement: Supplementary file 4 [file Table_3.xls]

## Sheet: Sheet1
Supplementary Table 3. RT-PCR Primer sequences
Sl. No.	Gene	Primer Sequence	Tm (Celsius)
		(5'- 3')
1.	GAPDH F	AAAAGGGTCATCATCTCTG	52.35
	GAPDH R	ATACCAAAGTTGTCATGGAT	51.15
2.	Pgp F	ATTTTCAATGTTTCGCTATT	47.1
	Pgp R	TTCATGAAGAACCCTGTATC	53.2
3.	MRP1 F	GTCTTACTCATTGCAGGTCA	55.3
	MRP1 R	GAATACTCCTTGAGCCTCTC	57.3
4.	IL-6 F	AGTGAGGAACAAGCCAGAGC	59.35
	IL-6 R	AGCTGCGCAGAATGAGATGA	57.3
5.	IL-6R F	TTCCCAGGAGTCCCAGAAGT	59.35
	IL-6R R	ACGGCAGTGACTGTGATGTT	57.3
6.	Gp130 F	AGCCCAATCCGCCACATAAT	57.3
	Gp130 R	GGGTGGATGCTGTGTCTTCA	59.35
7.	VEGF F	TGCGGATCAAACCTCACCAA	57.3
	VEGF R	CCGGGATTTCTTGCGCTTTC	59.35
8.	VEGF R1 F	TCACTCAGCGCATGGCAATA	57.3
	VEGF R1 R	CTCTCCTTCCGTCGGCATTT	59.35
9.	VEGF R2 F	TGGAATGGTGCCCAGCAAA	56.67
	VEGF R2 R	ACCGGTTTGCACTCCAATCT	57.3
10.	IL-13 F	GTACTGTGCAGCCCTGGAAT	59.35
	IL-13 R	AAACTGGGCCACCTCGATTT	57.3
11.	IFN-γ F	GGACCCATATGTAAAAGAAGCAGA	54.7
	IFN-γ R	TGTCACTCTCCTCTTTCCAATTCT	55.6
12.	IL-4 F	TGCTGCCTCCAAGAACACAA	57.3
	IL-4 R	TTCCTGTCGAGCCGTTTCAG	59.35
13.	IL-2 F	ATTTAGCTCAAAGCAAAAAC	47.2
	IL-2 R	AATTCTACAATGGTTGCTGT	49.8
14.	IL-12p40 F	CATGGGCCTTCATGCTATTT	55.3
	IL-12p40 R	TGATGTACTTGCAGCCTTGC	57.3
15.	IL-10 F	GAGAACAGCTGCACCCACTT	59.35
	IL-10 R	TCACATGCGCCTTGATGTCT	57.3
16.	IL-10 RA F	ACCTTACCGCAGTGACCTTG	59.35
	IL-10 RA R	CCCGAGGATGAAGCCATTGT	59.35
17.	IL-10 RB F	CCTTGCTGTGGTGCGTTTAC	59.35
	IL-10 RB R	GATTCTGCTTGCCGCTCTCA	59.35
18.	TGF-β F	CGGCCTTTCCTGCTTCTCAT	59.35
	TGF-β R	GAGGTCCTTGCGGAAGTCAA	59.35
19.	IL-4 F	TGCTGCCTCCAAGAACACAA	57.3
	IL-4 R	TTCCTGTCGAGCCGTTTCAG	59.35
20.	TNF-α F	TCTTCTGCCTGCTGCACTTT	57.3
	TNF-α R	CCTCAGCTTGAGGGTTTGCT	59.35
21.	IL-1β F	ACCTGTCCTGCGTGTTGAAA	57.3
	IL-1β R	GGGAACTGGGCAGACTCAAA	59.35
22.	IL-1β R1 F	AGGAGACGGAGGACTTGTGT	59.35
	IL-1βR1 R	ATCACAGGCCTTGTGGGTTT	57.3
23.	IL-1β RAcP F	AAGTTGCCAAAGCAGCCAAG	57.3
	IL-1β RAcP R	ACTCCACGGAGGGTCAGTAA	59.35
24.	STAT1 F	TGCTTGGATCAGCTGCAGAA	57.3
	STAT1 R	TGAAGGTGCGGTCCCATAAC	59.35
25.	STAT3 F	AGCAGACCTTCAGGATGTC	59.35
	STAT3 R	GCATCTTCTGCCTGGTCACT	59.35
26.	S100A8 F	CGAGCTGGAGAAAGCCTTGA	59.35
	S100A8 R	TGCCACGCCCATCTTTATCA	57.3
27.	S100A9 F	CGCAGCTGGAACGCAACATA	59.35
	S100A9 R	TCGTCACCCTCGTGCATCTT	59.35
28.	ChIPRelA-ABCB1 F	TTGCGAGATTTGAGTAATTT	49.1
	ChIPRelA-ABCB1 R	AAAAGACAGGGAAAATGC	49.13
29.	ChIPRelA-ABCC1 F	TTGGGTGACTCAGTTCCT	53.69
	ChIPRelA-ABCB1 R	AAAACAGAAGCAGAGAGACA	53.2
30.	ChIPNFκB1-ABCB1 F	GGACCAAGTGGGGTTAGAT	56.67
	ChIPNFκB1-ABCB1 R	ATCTCCACGAAGGCAGAGT	56.67
31.	ChIPNFκB1-ABCC1 F	AGCCACATTACTCTTCTGTG	55.25
	ChIPNFκB1-ABCC1 R	ACATCAAGGGTGGACATC	53.69
32.	m Pgp F	GAAAAGAAACCAGCAGTCAG	51.6
	m Pgp R	GAGACGTTTCCTACACTTGC	53.4
33.	m MRP1 F	TCCAATCCTCGGGAATTATG	51.8
	m MRP1 R	CTGAACAAGCACAAGGGTGA	55.4
